# Supplementary material for: Role of postoperative lubrication in preventing dry eye after cataract surgery in high- and low-risk patients stratified by ocular surface frailty index
Source: PLoS One. 2025 Mar 26;20(3):e0312712. doi: 10.1371/journal.pone.0312712 (PMC11940489; doi:10.1371/journal.pone.0312712)
Supplement: S1 File — This file contains the study data. (XLSX) [file pone.0312712.s001.xlsx]

## Sheet: 250203_CatDryEye
ID	Sex	Study_Eye	Age(yrs)	OSFI	Group	Time	FBUT(s)	Flourescein_Staining	Lissamin_Green_Staining	Total_Staining	OSDI_modified
	1_Male	1_Right			1_HR-SOC	0_Baseline
	2_Female	2_Left			2_HR-Treatment	1_One Week
					3_LR-SOC	2_One Month
						3_Three Months
1	1	1	65	0.066	3	0	14	0	0	0	10
1	1	1	65	0.066	3	1	10.3	2	1	3	0
1	1	1	65	0.066	3	2	6	2	1	3	0
1	1	1	65	0.066	3	3	6	0	0	0	15
3	2	0	60	0	3	0	15	0	0	0	5
3	2	0	60	0	3	1	3	0	1	1	10
3	2	0	60	0	3	2	6	0	0	0	15
3	2	0	60	0	3	3	6	0	0	0	0
4	1	0	56	0.26	3	0	4	0	2	2	0
4	1	0	56	0.26	3	1	10	1	0	1	0
4	1	0	56	0.26	3	2	4	2	1	3	5
4	1	0	56	0.26	3	3	3	0	1	1	5
5	2	1	72	0.21	3	0	5	2	2	4	5
5	2	1	72	0.21	3	1	2	6	4	10	15
5	2	1	72	0.21	3	2	3	5	4	9	12.5
5	2	1	72	0.21	3	3	3	6	2	8	20
6	2	0	74	0.182	3	0	8	0	1	1	0
6	2	0	74	0.182	3	1	6.3	0	0	0	5
6	2	0	74	0.182	3	2	5.7	1	3	4	20
6	2	0	74	0.182	3	3	2	0	2	2	55
7	2	1	66	0.16	3	0	25	0	0	0	12.5
7	2	1	66	0.16	3	1	3.7	2	0	2	6.25
7	2	1	66	0.16	3	2	5.7	1	0	1	18.75
7	2	1	66	0.16	3	3	5	0	8	8	8.33333
9	1	0	65	0.29	3	0	5	0	0	0	0
9	1	0	65	0.29	3	1	9	0	2	2	8.33333
9	1	0	65	0.29	3	2	12.3	0	0	0	5
9	1	0	65	0.29	3	3	3.7	0	0	0	8.33333
10	1	1	80	0.25	3	0	7.3	0	0	0	10
10	1	1	80	0.25	3	1	10	3	0	3	20
10	1	1	80	0.25	3	2
10	1	1	80	0.25	3	3
11	2	0	70	0	3	0	7	0	0	0	0
11	2	0	70	0	3	1	4	1	2	3	0
11	2	0	70	0	3	2	1.3	0	6	6	5
11	2	0	70	0	3	3
12	1	0	76	0.22	3	0	2	1	0	1	0
12	1	0	76	0.22	3	1	5.3	1	0	1	5
12	1	0	76	0.22	3	2	2.7	0	6	6	0
12	1	0	76	0.22	3	3	4	0	1	1	10
14	1	1	74	0.3	1	0	3	1	4	5	10
14	1	1	74	0.3	1	1	2.3	0	2	2	5
14	1	1	74	0.3	1	2	2	0	2	2	5
14	1	1	74	0.3	1	3	1.7	0	1	1	0
15	1	1	52	0.16	3	0	9.7	0	1	1	0
15	1	1	52	0.16	3	1	11.3	3	0	3	6.25
15	1	1	52	0.16	3	2	12.3	0	1	1	12.5
15	1	1	52	0.16	3	3
16	1	1	66	0.22	3	0	5.3	1	3	4	10
16	1	1	66	0.22	3	1	4.7	0	1	1	12.5
16	1	1	66	0.22	3	2	5	1	2	3	0
16	1	1	66	0.22	3	3	4	2	1	3	15
17	1	1	82	0.26	3	0	4	1	3	4	10
17	1	1	82	0.26	3	1	4.3	3	4	7	0
17	1	1	82	0.26	3	2	2	1	2	3	10
17	1	1	82	0.26	3	3	3.7	2	3	5	5
18	2	1	55	0.25	3	0	7.3	0	0	0	20
18	2	1	55	0.25	3	1	3	2	0	2	0
18	2	1	55	0.25	3	2	2.6	0	0	0	0
18	2	1	55	0.25	3	3	8.3	0	0	0	0
19	1	1	70	0.38	2	0	6	1	1	2	5
19	1	1	70	0.38	2	1	5	4	4	8	0
19	1	1	70	0.38	2	2	2.6	0	1	1	5
19	1	1	70	0.38	2	3	2.3	4	0	4	20
20	2	0	81	0.2	3	0	13	0	0	0	5
20	2	0	81	0.2	3	1	3.7	3	5	8	70
20	2	0	81	0.2	3	2	3	0	3	3	45
20	2	0	81	0.2	3	3
22	2	0	69	0.2	3	0	4	0	0	0	15
22	2	0	69	0.2	3	1	2.3	0	3	3	5
22	2	0	69	0.2	3	2	4.3	3	0	3	0
22	2	0	69	0.2	3	3	5.3	2	1	3	0
23	2	1	75	0.3	2	0	4	0	0	0	5
23	2	1	75	0.3	2	1	2.3	4	2	6	5
23	2	1	75	0.3	2	2	1.7	5	1	6	15
23	2	1	75	0.3	2	3	2.33333	1	0	1	30
24	2	1	67	0.116	3	0	7	0	0	0	10
24	2	1	67	0.116	3	1	7.66667	1	0	1	15
24	2	1	67	0.116	3	2	14.6667	0	0	0	65
24	2	1	67	0.116	3	3	11.6667	0	0	0	20
25	1	0	68	0.23	3	0	2.7	0	1	1	0
25	1	0	68	0.23	3	1	3	1	0	1	5
25	1	0	68	0.23	3	2
25	1	0	68	0.23	3	3
26	2	0	74	0.39	1	0	2.3	0	0	0	10
26	2	0	74	0.39	1	1	2.7	3	1	4	10
26	2	0	74	0.39	1	2	3	1	0	1	5
26	2	0	74	0.39	1	3	4	0	1	1	5
27	2	1	75	0.23	3	0	2.7	1	0	1	10
27	2	1	75	0.23	3	1	3.3	2	0	2	10
27	2	1	75	0.23	3	2	4.66667	2	0	2	25
27	2	1	75	0.23	3	3	3.66667	2	0	2	35
28	1	0	54	0.28	3	0	8.66667	2	0	2	15
28	1	0	54	0.28	3	1	8.33333	2	0	2	30
28	1	0	54	0.28	3	2	3.66667	0	0	0	15
28	1	0	54	0.28	3	3	7.66667	0	0	0	20
29	1	1	66	0.25	3	0	5	0	0	0	10
29	1	1	66	0.25	3	1	5	0	0	0	20
29	1	1	66	0.25	3	2	2.33333	0	0	0	10
29	1	1	66	0.25	3	3	2	2	1	3	15
31	1	1	73	0.2	3	0	2.3	4	0	4	10
31	1	1	73	0.2	3	1	5	4	0	4	10
31	1	1	73	0.2	3	2	3.66667	0	0	0	15
31	1	1	73	0.2	3	3	4	3	4	7	5
32	1	0	73	0.17	3	0	4.3	3	0	3	0
32	1	0	73	0.17	3	1	7	2	0	2	0
32	1	0	73	0.17	3	2	9.66667	0	0	0	0
32	1	0	73	0.17	3	3	5	0	0	0	0
33	2	1	66	0.182	3	0	6.33333	2	0	2	10
33	2	1	66	0.182	3	1	6.33333	0	0	0	30
33	2	1	66	0.182	3	2	2	0	1	1	30
33	2	1	66	0.182	3	3	2.33333	0	1	1	50
35	1	0	64	0.15	3	0	9	0	0	0	5
35	1	0	64	0.15	3	1	2.66667	1	0	1	0
35	1	0	64	0.15	3	2	3.33333	1	0	1	5
35	1	0	64	0.15	3	3	5	0	0	0	5
36	2	1	70	0.16	3	0	3.66667	0	0	0	5
36	2	1	70	0.16	3	1	5.66667	0	3	3	0
36	2	1	70	0.16	3	2	1.33333	3	1	4	0
36	2	1	70	0.16	3	3
39	1	0	63	0.366	2	0	3.33333	1	1	2	0
39	1	0	63	0.366	2	1	8.33333	0	0	0	5
39	1	0	63	0.366	2	2	2.66667	0	2	2	0
39	1	0	63	0.366	2	3	3.66667	0	0	0	5
40	1	1	79	0.19	3	0	2.66667	0	0	0	5
40	1	1	79	0.19	3	1	3	4	0	4	20
40	1	1	79	0.19	3	2	3	5	0	5	37.5
40	1	1	79	0.19	3	3	5	0	0	0	25
41	1	0	59	0.216	3	0	6.66667	2	1	3	20
41	1	0	59	0.216	3	1	4.66667	1	1	2	0
41	1	0	59	0.216	3	2	4.66667	0	1	1	16.6667
41	1	0	59	0.216	3	3	1.33333	1	0	1	6.25
42	1	1	79	0.23	3	0	2	0	1	1	0
42	1	1	79	0.23	3	1	3.66667	2	3	5	0
42	1	1	79	0.23	3	2	2.33333	2	1	3	10
42	1	1	79	0.23	3	3	5.33333	1	1	2	0
43	1	1	64	0.33	1	0	3.66667	3	3	6	10
43	1	1	64	0.33	1	1	5.33333	3	4	7	0
43	1	1	64	0.33	1	2	4.66667	2	2	4	15
43	1	1	64	0.33	1	3	2	0	2	2	10
44	1	0	69	0.19	3	0	2	0	0	0	0
44	1	0	69	0.19	3	1	5.33333	0	0	0	0
44	1	0	69	0.19	3	2	3.33333	2	1	3	15
44	1	0	69	0.19	3	3	5.66667	1	1	2	0
45	2	1	84	0.349	1	0	8.33333	0	0	0	10
45	2	1	84	0.349	1	1	4.66666	2	0	2	25
45	2	1	84	0.349	1	2
45	2	1	84	0.349	1	3
46	1	1	75	0.46	1	0	2.33333	2	2	4	5
46	1	1	75	0.46	1	1	8.66667	1	0	1	0
46	1	1	75	0.46	1	2	8.66667	2	0	2	5
46	1	1	75	0.46	1	3	3.33333	3	2	5	0
47	2	0	79	0.316	2	0	6.66667	0	0	0	0
47	2	0	79	0.316	2	1	8.33333	1	2	3	0
47	2	0	79	0.316	2	2	5.33333	5	2	7	0
47	2	0	79	0.316	2	3	10	1	0	1	10
48	1	1	71	0.332	2	0	11.6667	0	0	0	0
48	1	1	71	0.332	2	1	5.66667	2	0	2	10
48	1	1	71	0.332	2	2	2.66667	0	1	1	0
48	1	1	71	0.332	2	3	6	1	0	1	10
50	2	1	72	0.216	3	0	6.666	1	1	2	5
50	2	1	72	0.216	3	1	3.3333	2	2	4	50
50	2	1	72	0.216	3	2
50	2	1	72	0.216	3	3
51	1	0	78	0.25	3	0	5	1	0	1	10
51	1	0	78	0.25	3	1	2.66667	1	0	1	20
51	1	0	78	0.25	3	2	2.66667	3	0	3	10
51	1	0	78	0.25	3	3
52	2	1	80	0.15	3	0	5	1	1	2	12.5
52	2	1	80	0.15	3	1	8	1	1	2	5
52	2	1	80	0.15	3	2	4.33333	1	2	3	12.5
52	2	1	80	0.15	3	3	4.33333	1	2	3	15
53	2	1	78	0.46	1	0	1	1	2	3	8.33333
53	2	1	78	0.46	1	1	2.66667	1	1	2	18.75
53	2	1	78	0.46	1	2	6	1	1	2	8.33333
53	2	1	78	0.46	1	3	5.33333	0	1	1	0
55	1	0	77	0.23	3	0	3.33333	0	1	1	5
55	1	0	77	0.23	3	1	1	1	3	4	15
55	1	0	77	0.23	3	2	3	2	0	2	0
55	1	0	77	0.23	3	3	2.66667	1	2	3	6.25
56	1	1	78	0.083	3	0	8	2	1	3	0
56	1	1	78	0.083	3	1	3.66667	0	0	0	0
56	1	1	78	0.083	3	2	8	0	0	0	0
56	1	1	78	0.083	3	3	7	0	0	0	5
58	1	0	82	0.18	3	0	4.66667	0	1	1	0
58	1	0	82	0.18	3	1	12.6667	1	0	1	6.25
58	1	0	82	0.18	3	2	12.6667	1	0	1	0
58	1	0	82	0.18	3	3	5.66667	1	2	3	0
59	2	0	82	0.349	1	0	6.33333	2	1	3	0
59	2	0	82	0.349	1	1	5	1	2	3	5
59	2	0	82	0.349	1	2	6.66667	0	1	1	5
59	2	0	82	0.349	1	3	2.66667	0	0	0	10
60	1	0	67	0.3	2	0	2.33333	2	1	3	5
60	1	0	67	0.3	2	1	2.33333	0	2	2	50
60	1	0	67	0.3	2	2	4	2	1	3	25
60	1	0	67	0.3	2	3	2.66667	0	1	1	15
62	2	0	68	0.416	2	0	9	0	3	3	5
62	2	0	68	0.416	2	1	4.66667	3	2	5	15
62	2	0	68	0.416	2	2	9.66667	0	1	1	0
62	2	0	68	0.416	2	3	7.66667	0	1	1	8.33333
63	2	1	69	0.32	2	0	3.66667	0	0	0	0
63	2	1	69	0.32	2	1	3.66667	2	1	3	0
63	2	1	69	0.32	2	2	4	0	0	0	20
63	2	1	69	0.32	2	3	14.6667	0	0	0	10
64	2	1	56	0.36	1	0	2.66667	2	0	2	0
64	2	1	56	0.36	1	1	3	4	0	4	25
64	2	1	56	0.36	1	2	2	0	0	0	0
64	2	1	56	0.36	1	3	2.66667	0	0	0	16.6667
65	1	0	67	0.3	1	0	3.66667	0	0	0	5
65	1	0	67	0.3	1	1	0	0	0	0	16.6667
65	1	0	67	0.3	1	2	1.33333	0	0	0	31.25
65	1	0	67	0.3	1	3	5.66667	0	0	0	85
67	2	0	63	0.399	1	0	1.33333	4	2	6	0
67	2	0	63	0.399	1	1	3	3	1	4	16.6667
67	2	0	63	0.399	1	2	7	0	0	0	0
67	2	0	63	0.399	1	3	6.33333	1	1	2	10
68	1	1	83	0.416	2	0	7.66667	2	3	5	5
68	1	1	83	0.416	2	1	10	0	3	3	0
68	1	1	83	0.416	2	2	6.33333	3	2	5	8.33333
68	1	1	83	0.416	2	3	1.33333	5	3	8	25
69	2	0	78	0.533	1	0	2.33333	0	0	0	10
69	2	0	78	0.533	1	1	2.66667	2	2	4	5
69	2	0	78	0.533	1	2	3.33333	0	1	1	15
69	2	0	78	0.533	1	3	4	0	0	0	20
70	1	0	79	0.3	1	0	1	2	0	2	5
70	1	0	79	0.3	1	1	1.33333	2	0	2	5
70	1	0	79	0.3	1	2
70	1	0	79	0.3	1	3
71	2	0	77	0.35	1	0	6	0	0	0	0
71	2	0	77	0.35	1	1	7	0	0	0	0
71	2	0	77	0.35	1	2	5.66667	0	0	0	0
71	2	0	77	0.35	1	3	4	0	0	0	0
72	2	0	54	0.36	2	0	2.66667	0	0	0	5
72	2	0	54	0.36	2	1	3.33333	0	1	1	6.25
72	2	0	54	0.36	2	2	5.33333	0	0	0	16.6667
72	2	0	54	0.36	2	3	2.33333	0	0	0	10
73	1	1	60	0.433	2	0	2	0	0	0	0
73	1	1	60	0.433	2	1	6.66667	0	0	0	0
73	1	1	60	0.433	2	2	5.33333	1	2	3	0
73	1	1	60	0.433	2	3	8.66667	1	0	1	20
74	1	1	64	0.3	1	0	3.33333	0	0	0	0
74	1	1	64	0.3	1	1	5.33333	0	0	0	0
74	1	1	64	0.3	1	2	4.66667	0	0	0	0
74	1	1	64	0.3	1	3	5	0	0	0	0
75	1	0	59	0.5	1	0	3.666	0	0	0	10
75	1	0	59	0.5	1	1	9.6666	1	2	3	18.75
75	1	0	59	0.5	1	2	3.14286	0	0	0	5
75	1	0	59	0.5	1	3
76	1	1	77	0.35	1	0	4.33333	0	0	0	10
76	1	1	77	0.35	1	1	5.66667	0	0	0	0
76	1	1	77	0.35	1	2	7	0	0	0	0
76	1	1	77	0.35	1	3
81	1	1	76	0.38	1	0	6.33333	1	0	1	0
81	1	1	76	0.38	1	1	4.66667	4	2	6	5
81	1	1	76	0.38	1	2	4	10	3	13	5
81	1	1	76	0.38	1	3	1	4	0	4	5
82	2	0	77	0.366	2	0	5.33333	2	1	3	5
82	2	0	77	0.366	2	1	4.66667	4	0	4	5
82	2	0	77	0.366	2	2	6.33333	1	0	1	5
82	2	0	77	0.366	2	3	3.33333	3	0	3	0
83	1	1	79	0.33	1	0	3.33333	0	0	0	0
83	1	1	79	0.33	1	1	2.33333	0	0	0	0
83	1	1	79	0.33	1	2	4.33333	0	0	0	5
83	1	1	79	0.33	1	3
84	1	1	85	0.3	1	0	4	4	2	6	5
84	1	1	85	0.3	1	1	3.66667	5	0	5	20
84	1	1	85	0.3	1	2	4.33333	4	2	6	0
84	1	1	85	0.3	1	3	5	5	0	5	5
85	1	0	80	3	1	0	2.66667	0	0	0	0
85	1	0	80	3	1	1	2	3	0	3	0
85	1	0	80	3	1	2	4.33333	1	1	2	0
85	1	0	80	3	1	3	8.66667	0	0	0	10
86	1	1	64	3.26	1	0	2	2	1	3	5
86	1	1	64	3.26	1	1	10.6667	0	3	3	0
86	1	1	64	3.26	1	2
86	1	1	64	3.26	1	3
87	2	1	72	0.33	1	0	3.66667	0	0	0	0
87	2	1	72	0.33	1	1	3.33333	0	0	0	0
87	2	1	72	0.33	1	2	5.33333	0	0	0	0
87	2	1	72	0.33	1	3	9	0	0	0	0
88	2	1	70	0.43	2	0	2	1	2	3	0
88	2	1	70	0.43	2	1	3	3	2	5	0
88	2	1	70	0.43	2	2	2.33333	1	2	3	8.33333
88	2	1	70	0.43	2	3	2.33333	0	0	0	0
89	1	0	71	0.4	2	0	2.66667	0	2	2	0
89	1	0	71	0.4	2	1	3	1	1	2	0
89	1	0	71	0.4	2	2	2	1	0	1	0
89	1	0	71	0.4	2	3	13.6667	0	0	0	5
90	2	0	64	0.36	1	0	3.66667	0	0	0	5
90	2	0	64	0.36	1	1	5.66667	0	0	0	35
90	2	0	64	0.36	1	2	8.66667	0	0	0	20
90	2	0	64	0.36	1	3	9.66667	0	0	0	20
91	2	0	73	0.4	1	0	4	0	0	0	0
91	2	0	73	0.4	1	1	2.66667	5	3	8	60
91	2	0	73	0.4	1	2	3	2	2	4	60
91	2	0	73	0.4	1	3	2.66667	0	0	0	70
92	1	1	61	0.316	2	0	6	0	0	0	0
92	1	1	61	0.316	2	1	4.33333	3	2	5	5
92	1	1	61	0.316	2	2	5.33333	0	0	0	0
92	1	1	61	0.316	2	3	16.3333	1	0	1	0
93	1	1	81	0.46	2	0	3.33333	0	0	0	0
93	1	1	81	0.46	2	1	4	0	0	0	10
93	1	1	81	0.46	2	2	4.33333	0	0	0	15
93	1	1	81	0.46	2	3	1.66667	0	0	0	20
94	2	1	79	0.43	2	0	3	3	0	3	5
94	2	1	79	0.43	2	1	2.66667	0	0	0	0
94	2	1	79	0.43	2	2	3.66667	0	0	0	0
94	2	1	79	0.43	2	3	4.66667	3	0	3	5
95	2	0	66	0.3	2	0	3.66667	0	0	0	5
95	2	0	66	0.3	2	1	2.33333	0	2	2	45
95	2	0	66	0.3	2	2	6.33333	0	1	1	20
95	2	0	66	0.3	2	3
96	1	0	73	0.366	1	0	3.66667	0	0	0	0
96	1	0	73	0.366	1	1
96	1	0	73	0.366	1	2	4.66667	3	2	5	20
96	1	0	73	0.366	1	3	2.66667	0	0	0	10
97	2	0	85	0.333	2	0	2.66667	0	0	0	10
97	2	0	85	0.333	2	1	4.66667	2	2	4	0
97	2	0	85	0.333	2	2	3.66667	0	0	0	5
97	2	0	85	0.333	2	3	2	0	1	1	0
98	1	1	54	0.36	1	0	3.66667	0	0	0	0
98	1	1	54	0.36	1	1	1.3333	4	5	9	0
98	1	1	54	0.36	1	2	2	4	1	5	0
98	1	1	54	0.36	1	3
99	2	1	62	0.33	1	0	2	0	0	0	12.5
99	2	1	62	0.33	1	1	5.33333	0	0	0	16.6667
99	2	1	62	0.33	1	2	5.33333	0	0	0	16.6667
99	2	1	62	0.33	1	3	3.66667	0	0	0	16.6667
100	1	1	62	0.366	2	0	3.6666	0	0	0	0
100	1	1	62	0.366	2	1	2.666	0	0	0	12.5
100	1	1	62	0.366	2	2
100	1	1	62	0.366	2	3
