# Supplementary material for: Role of postoperative lubrication in preventing dry eye after cataract surgery in high- and low-risk patients stratified by ocular surface frailty index
Source: PLoS One. 2025 Mar 26;20(3):e0312712. doi: 10.1371/journal.pone.0312712 (PMC11940489; doi:10.1371/journal.pone.0312712)
Supplement: S2 File — This file contains data for each OSDI item. (XLSX) [file pone.0312712.s002.xlsx]

## Sheet: 250203_OSDI
ID	Group	Time	OSDI Item	Score
	1_HR-SOC	0_Baseline
	2_HR-Treatment	1_One Week
	3_LR-SOC	2_One Month
		3_Three Months
1	3	0	1	1
1	3	1	1	0
1	3	2	1	1
1	3	3	1	0
1	3	0	2	0
1	3	1	2	0
1	3	2	2	0
1	3	3	2	0
1	3	0	3	0
1	3	1	3	0
1	3	2	3	0
1	3	3	3	0
1	3	0	4	1
1	3	1	4	1
1	3	2	4	0
1	3	3	4	0
1	3	0	5	1
1	3	1	5	0
1	3	2	5	0
1	3	3	5	0
1	3	0	6	0
1	3	1	6	1
1	3	2	6	0
1	3	3	6	0
1	3	0	7	1
1	3	1	7	0
1	3	2	7	0
1	3	3	7	0
1	3	0	8	0
1	3	1	8	0
1	3	2	8	2
1	3	3	8	1
1	3	0	9	0
1	3	1	9	0
1	3	2	9	0
1	3	3	9	0
1	3	0	10	1
1	3	1	10	0
1	3	2	10	0
1	3	3	10	1
1	3	0	11	0
1	3	1	11	0
1	3	2	11	0
1	3	3	11	1
1	3	0	12	1
1	3	1	12	0
1	3	2	12	0
1	3	3	12	1
3	3	0	1	1
3	3	1	1	1
3	3	2	1	1
3	3	3	1	1
3	3	0	2	0
3	3	1	2	0
3	3	2	2	1
3	3	3	2	0
3	3	0	3	0
3	3	1	3	1
3	3	2	3	0
3	3	3	3	0
3	3	0	4	1
3	3	1	4	0
3	3	2	4	0
3	3	3	4	0
3	3	0	5	0
3	3	1	5	0
3	3	2	5	0
3	3	3	5	0
3	3	0	6	0
3	3	1	6	1
3	3	2	6	1
3	3	3	6	1
3	3	0	7	0
3	3	1	7	0
3	3	2	7	0
3	3	3	7	0
3	3	0	8	0
3	3	1	8	0
3	3	2	8	1
3	3	3	8	1
3	3	0	9	0
3	3	1	9	1
3	3	2	9	1
3	3	3	9	0
3	3	0	10	1
3	3	1	10	0
3	3	2	10	0
3	3	3	10	0
3	3	0	11	0
3	3	1	11	0
3	3	2	11	1
3	3	3	11	0
3	3	0	12	0
3	3	1	12	1
3	3	2	12	1
3	3	3	12	0
4	3	0	1	0
4	3	1	1	0
4	3	2	1	0
4	3	3	1	0
4	3	0	2	0
4	3	1	2	0
4	3	2	2	1
4	3	3	2	1
4	3	0	3	0
4	3	1	3	0
4	3	2	3	0
4	3	3	3	0
4	3	0	4	1
4	3	1	4	0
4	3	2	4	1
4	3	3	4	0
4	3	0	5	1
4	3	1	5	0
4	3	2	5	0
4	3	3	5	0
4	3	0	6	0
4	3	1	6	0
4	3	2	6	1
4	3	3	6	0
4	3	0	7	1
4	3	1	7	0
4	3	2	7	0
4	3	3	7	0
4	3	0	8	0
4	3	1	8	0
4	3	2	8	1
4	3	3	8	1
4	3	0	9	0
4	3	1	9	0
4	3	2	9	1
4	3	3	9	1
4	3	0	10	0
4	3	1	10	0
4	3	2	10	0
4	3	3	10	0
4	3	0	11	0
4	3	1	11	0
4	3	2	11	0
4	3	3	11	0
4	3	0	12	0
4	3	1	12	0
4	3	2	12	0
4	3	3	12	0
5	3	0	1	0
5	3	1	1	0
5	3	2	1	1
5	3	3	1	2
5	3	0	2	1
5	3	1	2	1
5	3	2	2	1
5	3	3	2	1
5	3	0	3	0
5	3	1	3	0
5	3	2	3	0
5	3	3	3	0
5	3	0	4	0
5	3	1	4	0
5	3	2	4	0
5	3	3	4	0
5	3	0	5	0
5	3	1	5	0
5	3	2	5	1
5	3	3	5	0
5	3	0	6	1
5	3	1	6	0
5	3	2	6	0
5	3	3	6	0
5	3	0	7	#NULL!
5	3	1	7	0
5	3	2	7	#NULL!
5	3	3	7	0
5	3	0	8	#NULL!
5	3	1	8	0
5	3	2	8	#NULL!
5	3	3	8	0
5	3	0	9	0
5	3	1	9	0
5	3	2	9	0
5	3	3	9	1
5	3	0	10	0
5	3	1	10	1
5	3	2	10	1
5	3	3	10	2
5	3	0	11	0
5	3	1	11	1
5	3	2	11	0
5	3	3	11	0
5	3	0	12	0
5	3	1	12	0
5	3	2	12	#NULL!
5	3	3	12	1
6	3	0	1	1
6	3	1	1	3
6	3	2	1	1
6	3	3	1	1
6	3	0	2	0
6	3	1	2	0
6	3	2	2	1
6	3	3	2	1
6	3	0	3	0
6	3	1	3	0
6	3	2	3	0
6	3	3	3	3
6	3	0	4	0
6	3	1	4	0
6	3	2	4	0
6	3	3	4	0
6	3	0	5	1
6	3	1	5	0
6	3	2	5	0
6	3	3	5	1
6	3	0	6	0
6	3	1	6	0
6	3	2	6	0
6	3	3	6	1
6	3	0	7	#NULL!
6	3	1	7	#NULL!
6	3	2	7	0
6	3	3	7	#NULL!
6	3	0	8	0
6	3	1	8	0
6	3	2	8	0
6	3	3	8	1
6	3	0	9	0
6	3	1	9	0
6	3	2	9	0
6	3	3	9	1
6	3	0	10	0
6	3	1	10	1
6	3	2	10	1
6	3	3	10	3
6	3	0	11	0
6	3	1	11	0
6	3	2	11	1
6	3	3	11	2
6	3	0	12	0
6	3	1	12	0
6	3	2	12	1
6	3	3	12	2
7	3	0	1	0
7	3	1	1	0
7	3	2	1	1
7	3	3	1	1
7	3	0	2	0
7	3	1	2	0
7	3	2	2	1
7	3	3	2	0
7	3	0	3	0
7	3	1	3	1
7	3	2	3	0
7	3	3	3	0
7	3	0	4	0
7	3	1	4	0
7	3	2	4	0
7	3	3	4	0
7	3	0	5	0
7	3	1	5	1
7	3	2	5	1
7	3	3	5	1
7	3	0	6	0
7	3	1	6	1
7	3	2	6	1
7	3	3	6	1
7	3	0	7	#NULL!
7	3	1	7	#NULL!
7	3	2	7	#NULL!
7	3	3	7	#NULL!
7	3	0	8	1
7	3	1	8	#NULL!
7	3	2	8	#NULL!
7	3	3	8	#NULL!
7	3	0	9	1
7	3	1	9	0
7	3	2	9	1
7	3	3	9	1
7	3	0	10	1
7	3	1	10	0
7	3	2	10	1
7	3	3	10	1
7	3	0	11	1
7	3	1	11	0
7	3	2	11	1
7	3	3	11	#NULL!
7	3	0	12	#NULL!
7	3	1	12	#NULL!
7	3	2	12	#NULL!
7	3	3	12	#NULL!
9	3	0	1	0
9	3	1	1	1
9	3	2	1	1
9	3	3	1	0
9	3	0	2	0
9	3	1	2	0
9	3	2	2	0
9	3	3	2	1
9	3	0	3	0
9	3	1	3	0
9	3	2	3	0
9	3	3	3	0
9	3	0	4	1
9	3	1	4	1
9	3	2	4	0
9	3	3	4	1
9	3	0	5	1
9	3	1	5	1
9	3	2	5	0
9	3	3	5	1
9	3	0	6	0
9	3	1	6	0
9	3	2	6	0
9	3	3	6	1
9	3	0	7	1
9	3	1	7	#NULL!
9	3	2	7	#NULL!
9	3	3	7	#NULL!
9	3	0	8	0
9	3	1	8	0
9	3	2	8	0
9	3	3	8	1
9	3	0	9	1
9	3	1	9	0
9	3	2	9	0
9	3	3	9	0
9	3	0	10	0
9	3	1	10	1
9	3	2	10	1
9	3	3	10	0
9	3	0	11	0
9	3	1	11	#NULL!
9	3	2	11	0
9	3	3	11	#NULL!
9	3	0	12	0
9	3	1	12	#NULL!
9	3	2	12	0
9	3	3	12	#NULL!
10	3	0	1	0
10	3	1	1	0
10	3	2	1	#NULL!
10	3	3	1	#NULL!
10	3	0	2	1
10	3	1	2	1
10	3	2	2	#NULL!
10	3	3	2	#NULL!
10	3	0	3	0
10	3	1	3	0
10	3	2	3	#NULL!
10	3	3	3	#NULL!
10	3	0	4	1
10	3	1	4	1
10	3	2	4	#NULL!
10	3	3	4	#NULL!
10	3	0	5	0
10	3	1	5	0
10	3	2	5	#NULL!
10	3	3	5	#NULL!
10	3	0	6	0
10	3	1	6	1
10	3	2	6	#NULL!
10	3	3	6	#NULL!
10	3	0	7	0
10	3	1	7	1
10	3	2	7	#NULL!
10	3	3	7	#NULL!
10	3	0	8	0
10	3	1	8	1
10	3	2	8	#NULL!
10	3	3	8	#NULL!
10	3	0	9	0
10	3	1	9	1
10	3	2	9	#NULL!
10	3	3	9	#NULL!
10	3	0	10	1
10	3	1	10	1
10	3	2	10	#NULL!
10	3	3	10	#NULL!
10	3	0	11	0
10	3	1	11	1
10	3	2	11	#NULL!
10	3	3	11	#NULL!
10	3	0	12	0
10	3	1	12	1
10	3	2	12	#NULL!
10	3	3	12	#NULL!
11	3	0	1	1
11	3	1	1	0
11	3	2	1	0
11	3	3	1	#NULL!
11	3	0	2	0
11	3	1	2	0
11	3	2	2	1
11	3	3	2	#NULL!
11	3	0	3	0
11	3	1	3	0
11	3	2	3	0
11	3	3	3	#NULL!
11	3	0	4	1
11	3	1	4	0
11	3	2	4	0
11	3	3	4	#NULL!
11	3	0	5	1
11	3	1	5	0
11	3	2	5	0
11	3	3	5	#NULL!
11	3	0	6	0
11	3	1	6	0
11	3	2	6	0
11	3	3	6	#NULL!
11	3	0	7	0
11	3	1	7	#NULL!
11	3	2	7	0
11	3	3	7	#NULL!
11	3	0	8	0
11	3	1	8	0
11	3	2	8	0
11	3	3	8	#NULL!
11	3	0	9	0
11	3	1	9	0
11	3	2	9	0
11	3	3	9	#NULL!
11	3	0	10	0
11	3	1	10	0
11	3	2	10	0
11	3	3	10	#NULL!
11	3	0	11	0
11	3	1	11	0
11	3	2	11	0
11	3	3	11	#NULL!
11	3	0	12	0
11	3	1	12	#NULL!
11	3	2	12	0
11	3	3	12	#NULL!
12	3	0	1	0
12	3	1	1	0
12	3	2	1	1
12	3	3	1	1
12	3	0	2	0
12	3	1	2	0
12	3	2	2	0
12	3	3	2	1
12	3	0	3	0
12	3	1	3	0
12	3	2	3	0
12	3	3	3	0
12	3	0	4	1
12	3	1	4	1
12	3	2	4	0
12	3	3	4	0
12	3	0	5	1
12	3	1	5	1
12	3	2	5	0
12	3	3	5	0
12	3	0	6	0
12	3	1	6	0
12	3	2	6	3
12	3	3	6	0
12	3	0	7	0
12	3	1	7	0
12	3	2	7	0
12	3	3	7	0
12	3	0	8	0
12	3	1	8	0
12	3	2	8	1
12	3	3	8	0
12	3	0	9	0
12	3	1	9	0
12	3	2	9	0
12	3	3	9	0
12	3	0	10	0
12	3	1	10	1
12	3	2	10	0
12	3	3	10	1
12	3	0	11	0
12	3	1	11	0
12	3	2	11	0
12	3	3	11	0
12	3	0	12	0
12	3	1	12	0
12	3	2	12	0
12	3	3	12	0
14	1	0	1	0
14	1	1	1	0
14	1	2	1	0
14	1	3	1	1
14	1	0	2	1
14	1	1	2	1
14	1	2	2	1
14	1	3	2	0
14	1	0	3	0
14	1	1	3	0
14	1	2	3	0
14	1	3	3	0
14	1	0	4	1
14	1	1	4	1
14	1	2	4	1
14	1	3	4	0
14	1	0	5	1
14	1	1	5	1
14	1	2	5	1
14	1	3	5	1
14	1	0	6	1
14	1	1	6	3
14	1	2	6	0
14	1	3	6	1
14	1	0	7	0
14	1	1	7	0
14	1	2	7	0
14	1	3	7	0
14	1	0	8	0
14	1	1	8	2
14	1	2	8	0
14	1	3	8	1
14	1	0	9	0
14	1	1	9	0
14	1	2	9	0
14	1	3	9	0
14	1	0	10	1
14	1	1	10	0
14	1	2	10	0
14	1	3	10	0
14	1	0	11	0
14	1	1	11	0
14	1	2	11	0
14	1	3	11	0
14	1	0	12	0
14	1	1	12	0
14	1	2	12	0
14	1	3	12	0
15	3	0	1	0
15	3	1	1	0
15	3	2	1	0
15	3	3	1	#NULL!
15	3	0	2	0
15	3	1	2	0
15	3	2	2	1
15	3	3	2	#NULL!
15	3	0	3	0
15	3	1	3	0
15	3	2	3	0
15	3	3	3	#NULL!
15	3	0	4	2
15	3	1	4	0
15	3	2	4	0
15	3	3	4	#NULL!
15	3	0	5	2
15	3	1	5	0
15	3	2	5	0
15	3	3	5	#NULL!
15	3	0	6	1
15	3	1	6	1
15	3	2	6	0
15	3	3	6	#NULL!
15	3	0	7	0
15	3	1	7	#NULL!
15	3	2	7	0
15	3	3	7	#NULL!
15	3	0	8	0
15	3	1	8	1
15	3	2	8	0
15	3	3	8	#NULL!
15	3	0	9	0
15	3	1	9	1
15	3	2	9	0
15	3	3	9	#NULL!
15	3	0	10	0
15	3	1	10	1
15	3	2	10	1
15	3	3	10	#NULL!
15	3	0	11	0
15	3	1	11	0
15	3	2	11	0
15	3	3	11	#NULL!
15	3	0	12	0
15	3	1	12	#NULL!
15	3	2	12	#NULL!
15	3	3	12	#NULL!
16	3	0	1	0
16	3	1	1	0
16	3	2	1	1
16	3	3	1	0
16	3	0	2	1
16	3	1	2	0
16	3	2	2	0
16	3	3	2	1
16	3	0	3	1
16	3	1	3	2
16	3	2	3	0
16	3	3	3	0
16	3	0	4	0
16	3	1	4	0
16	3	2	4	0
16	3	3	4	0
16	3	0	5	0
16	3	1	5	0
16	3	2	5	0
16	3	3	5	0
16	3	0	6	1
16	3	1	6	0
16	3	2	6	0
16	3	3	6	0
16	3	0	7	0
16	3	1	7	0
16	3	2	7	0
16	3	3	7	0
16	3	0	8	0
16	3	1	8	0
16	3	2	8	0
16	3	3	8	0
16	3	0	9	0
16	3	1	9	0
16	3	2	9	0
16	3	3	9	0
16	3	0	10	0
16	3	1	10	0
16	3	2	10	0
16	3	3	10	0
16	3	0	11	0
16	3	1	11	0
16	3	2	11	0
16	3	3	11	1
16	3	0	12	0
16	3	1	12	#NULL!
16	3	2	12	#NULL!
16	3	3	12	1
17	3	0	1	0
17	3	1	1	0
17	3	2	1	1
17	3	3	1	1
17	3	0	2	1
17	3	1	2	0
17	3	2	2	1
17	3	3	2	1
17	3	0	3	0
17	3	1	3	0
17	3	2	3	0
17	3	3	3	0
17	3	0	4	1
17	3	1	4	0
17	3	2	4	0
17	3	3	4	1
17	3	0	5	1
17	3	1	5	1
17	3	2	5	0
17	3	3	5	0
17	3	0	6	0
17	3	1	6	0
17	3	2	6	1
17	3	3	6	0
17	3	0	7	1
17	3	1	7	#NULL!
17	3	2	7	0
17	3	3	7	0
17	3	0	8	0
17	3	1	8	#NULL!
17	3	2	8	1
17	3	3	8	0
17	3	0	9	0
17	3	1	9	0
17	3	2	9	0
17	3	3	9	0
17	3	0	10	1
17	3	1	10	0
17	3	2	10	0
17	3	3	10	0
17	3	0	11	0
17	3	1	11	0
17	3	2	11	1
17	3	3	11	0
17	3	0	12	0
17	3	1	12	0
17	3	2	12	0
17	3	3	12	0
18	3	0	1	0
18	3	1	1	1
18	3	2	1	1
18	3	3	1	0
18	3	0	2	1
18	3	1	2	0
18	3	2	2	0
18	3	3	2	0
18	3	0	3	0
18	3	1	3	0
18	3	2	3	0
18	3	3	3	0
18	3	0	4	1
18	3	1	4	1
18	3	2	4	1
18	3	3	4	1
18	3	0	5	0
18	3	1	5	1
18	3	2	5	0
18	3	3	5	1
18	3	0	6	0
18	3	1	6	1
18	3	2	6	0
18	3	3	6	0
18	3	0	7	0
18	3	1	7	#NULL!
18	3	2	7	#NULL!
18	3	3	7	#NULL!
18	3	0	8	1
18	3	1	8	0
18	3	2	8	0
18	3	3	8	0
18	3	0	9	0
18	3	1	9	1
18	3	2	9	1
18	3	3	9	0
18	3	0	10	1
18	3	1	10	#NULL!
18	3	2	10	0
18	3	3	10	0
18	3	0	11	0
18	3	1	11	#NULL!
18	3	2	11	0
18	3	3	11	0
18	3	0	12	2
18	3	1	12	#NULL!
18	3	2	12	#NULL!
18	3	3	12	0
19	2	0	1	0
19	2	1	1	1
19	2	2	1	1
19	2	3	1	1
19	2	0	2	0
19	2	1	2	0
19	2	2	2	0
19	2	3	2	3
19	2	0	3	0
19	2	1	3	0
19	2	2	3	0
19	2	3	3	0
19	2	0	4	2
19	2	1	4	0
19	2	2	4	1
19	2	3	4	1
19	2	0	5	2
19	2	1	5	0
19	2	2	5	0
19	2	3	5	2
19	2	0	6	0
19	2	1	6	0
19	2	2	6	0
19	2	3	6	1
19	2	0	7	0
19	2	1	7	0
19	2	2	7	#NULL!
19	2	3	7	1
19	2	0	8	0
19	2	1	8	0
19	2	2	8	0
19	2	3	8	0
19	2	0	9	1
19	2	1	9	0
19	2	2	9	0
19	2	3	9	2
19	2	0	10	1
19	2	1	10	0
19	2	2	10	1
19	2	3	10	0
19	2	0	11	0
19	2	1	11	0
19	2	2	11	0
19	2	3	11	0
19	2	0	12	0
19	2	1	12	0
19	2	2	12	0
19	2	3	12	1
20	3	0	1	0
20	3	1	1	3
20	3	2	1	3
20	3	3	1	#NULL!
20	3	0	2	0
20	3	1	2	3
20	3	2	2	2
20	3	3	2	#NULL!
20	3	0	3	0
20	3	1	3	1
20	3	2	3	1
20	3	3	3	#NULL!
20	3	0	4	2
20	3	1	4	1
20	3	2	4	2
20	3	3	4	#NULL!
20	3	0	5	1
20	3	1	5	2
20	3	2	5	1
20	3	3	5	#NULL!
20	3	0	6	0
20	3	1	6	1
20	3	2	6	1
20	3	3	6	#NULL!
20	3	0	7	0
20	3	1	7	#NULL!
20	3	2	7	2
20	3	3	7	#NULL!
20	3	0	8	1
20	3	1	8	#NULL!
20	3	2	8	0
20	3	3	8	#NULL!
20	3	0	9	1
20	3	1	9	2
20	3	2	9	1
20	3	3	9	#NULL!
20	3	0	10	1
20	3	1	10	3
20	3	2	10	3
20	3	3	10	#NULL!
20	3	0	11	0
20	3	1	11	4
20	3	2	11	2
20	3	3	11	#NULL!
20	3	0	12	0
20	3	1	12	3
20	3	2	12	1
20	3	3	12	#NULL!
22	3	0	1	0
22	3	1	1	0
22	3	2	1	0
22	3	3	1	0
22	3	0	2	1
22	3	1	2	0
22	3	2	2	0
22	3	3	2	0
22	3	0	3	0
22	3	1	3	0
22	3	2	3	0
22	3	3	3	0
22	3	0	4	1
22	3	1	4	0
22	3	2	4	0
22	3	3	4	0
22	3	0	5	0
22	3	1	5	0
22	3	2	5	0
22	3	3	5	0
22	3	0	6	0
22	3	1	6	0
22	3	2	6	0
22	3	3	6	0
22	3	0	7	0
22	3	1	7	#NULL!
22	3	2	7	0
22	3	3	7	0
22	3	0	8	0
22	3	1	8	0
22	3	2	8	0
22	3	3	8	0
22	3	0	9	1
22	3	1	9	0
22	3	2	9	0
22	3	3	9	0
22	3	0	10	1
22	3	1	10	1
22	3	2	10	0
22	3	3	10	0
22	3	0	11	0
22	3	1	11	0
22	3	2	11	0
22	3	3	11	0
22	3	0	12	1
22	3	1	12	0
22	3	2	12	#NULL!
22	3	3	12	0
23	2	0	1	0
23	2	1	1	0
23	2	2	1	4
23	2	3	1	3
23	2	0	2	0
23	2	1	2	0
23	2	2	2	1
23	2	3	2	1
23	2	0	3	0
23	2	1	3	0
23	2	2	3	0
23	2	3	3	2
23	2	0	4	1
23	2	1	4	1
23	2	2	4	2
23	2	3	4	1
23	2	0	5	2
23	2	1	5	0
23	2	2	5	1
23	2	3	5	0
23	2	0	6	0
23	2	1	6	0
23	2	2	6	0
23	2	3	6	0
23	2	0	7	0
23	2	1	7	#NULL!
23	2	2	7	#NULL!
23	2	3	7	0
23	2	0	8	0
23	2	1	8	0
23	2	2	8	0
23	2	3	8	0
23	2	0	9	0
23	2	1	9	0
23	2	2	9	0
23	2	3	9	0
23	2	0	10	1
23	2	1	10	0
23	2	2	10	0
23	2	3	10	1
23	2	0	11	0
23	2	1	11	1
23	2	2	11	1
23	2	3	11	1
23	2	0	12	0
23	2	1	12	0
23	2	2	12	1
23	2	3	12	1
24	3	0	1	0
24	3	1	1	4
24	3	2	1	3
24	3	3	1	3
24	3	0	2	0
24	3	1	2	0
24	3	2	2	1
24	3	3	2	1
24	3	0	3	0
24	3	1	3	0
24	3	2	3	3
24	3	3	3	0
24	3	0	4	1
24	3	1	4	1
24	3	2	4	2
24	3	3	4	0
24	3	0	5	1
24	3	1	5	1
24	3	2	5	2
24	3	3	5	0
24	3	0	6	0
24	3	1	6	1
24	3	2	6	3
24	3	3	6	1
24	3	0	7	1
24	3	1	7	0
24	3	2	7	#NULL!
24	3	3	7	0
24	3	0	8	0
24	3	1	8	0
24	3	2	8	2
24	3	3	8	1
24	3	0	9	0
24	3	1	9	1
24	3	2	9	1
24	3	3	9	1
24	3	0	10	1
24	3	1	10	2
24	3	2	10	3
24	3	3	10	1
24	3	0	11	0
24	3	1	11	0
24	3	2	11	3
24	3	3	11	1
24	3	0	12	1
24	3	1	12	1
24	3	2	12	3
24	3	3	12	1
25	3	0	1	0
25	3	1	1	0
25	3	2	1	#NULL!
25	3	3	1	#NULL!
25	3	0	2	0
25	3	1	2	0
25	3	2	2	#NULL!
25	3	3	2	#NULL!
25	3	0	3	0
25	3	1	3	1
25	3	2	3	#NULL!
25	3	3	3	#NULL!
25	3	0	4	1
25	3	1	4	0
25	3	2	4	#NULL!
25	3	3	4	#NULL!
25	3	0	5	1
25	3	1	5	0
25	3	2	5	#NULL!
25	3	3	5	#NULL!
25	3	0	6	0
25	3	1	6	2
25	3	2	6	#NULL!
25	3	3	6	#NULL!
25	3	0	7	1
25	3	1	7	#NULL!
25	3	2	7	#NULL!
25	3	3	7	#NULL!
25	3	0	8	0
25	3	1	8	0
25	3	2	8	#NULL!
25	3	3	8	#NULL!
25	3	0	9	0
25	3	1	9	0
25	3	2	9	#NULL!
25	3	3	9	#NULL!
25	3	0	10	0
25	3	1	10	0
25	3	2	10	#NULL!
25	3	3	10	#NULL!
25	3	0	11	0
25	3	1	11	0
25	3	2	11	#NULL!
25	3	3	11	#NULL!
25	3	0	12	0
25	3	1	12	0
25	3	2	12	#NULL!
25	3	3	12	#NULL!
26	1	0	1	2
26	1	1	1	0
26	1	2	1	1
26	1	3	1	2
26	1	0	2	0
26	1	1	2	0
26	1	2	2	0
26	1	3	2	0
26	1	0	3	0
26	1	1	3	0
26	1	2	3	0
26	1	3	3	0
26	1	0	4	1
26	1	1	4	0
26	1	2	4	0
26	1	3	4	1
26	1	0	5	2
26	1	1	5	0
26	1	2	5	0
26	1	3	5	0
26	1	0	6	2
26	1	1	6	1
26	1	2	6	3
26	1	3	6	0
26	1	0	7	1
26	1	1	7	0
26	1	2	7	0
26	1	3	7	0
26	1	0	8	0
26	1	1	8	0
26	1	2	8	1
26	1	3	8	0
26	1	0	9	2
26	1	1	9	0
26	1	2	9	0
26	1	3	9	0
26	1	0	10	2
26	1	1	10	1
26	1	2	10	1
26	1	3	10	1
26	1	0	11	0
26	1	1	11	0
26	1	2	11	0
26	1	3	11	0
26	1	0	12	0
26	1	1	12	1
26	1	2	12	0
26	1	3	12	0
27	3	0	1	3
27	3	1	1	1
27	3	2	1	3
27	3	3	1	3
27	3	0	2	0
27	3	1	2	1
27	3	2	2	1
27	3	3	2	1
27	3	0	3	0
27	3	1	3	0
27	3	2	3	1
27	3	3	3	1
27	3	0	4	2
27	3	1	4	0
27	3	2	4	0
27	3	3	4	1
27	3	0	5	2
27	3	1	5	0
27	3	2	5	0
27	3	3	5	1
27	3	0	6	3
27	3	1	6	0
27	3	2	6	1
27	3	3	6	1
27	3	0	7	0
27	3	1	7	0
27	3	2	7	0
27	3	3	7	0
27	3	0	8	0
27	3	1	8	0
27	3	2	8	#NULL!
27	3	3	8	1
27	3	0	9	0
27	3	1	9	0
27	3	2	9	1
27	3	3	9	1
27	3	0	10	1
27	3	1	10	0
27	3	2	10	1
27	3	3	10	1
27	3	0	11	1
27	3	1	11	0
27	3	2	11	1
27	3	3	11	3
27	3	0	12	0
27	3	1	12	1
27	3	2	12	1
27	3	3	12	1
28	3	0	1	0
28	3	1	1	1
28	3	2	1	1
28	3	3	1	1
28	3	0	2	1
28	3	1	2	0
28	3	2	2	1
28	3	3	2	0
28	3	0	3	0
28	3	1	3	1
28	3	2	3	0
28	3	3	3	1
28	3	0	4	4
28	3	1	4	1
28	3	2	4	1
28	3	3	4	1
28	3	0	5	2
28	3	1	5	0
28	3	2	5	0
28	3	3	5	0
28	3	0	6	4
28	3	1	6	1
28	3	2	6	0
28	3	3	6	1
28	3	0	7	1
28	3	1	7	0
28	3	2	7	0
28	3	3	7	1
28	3	0	8	4
28	3	1	8	1
28	3	2	8	1
28	3	3	8	1
28	3	0	9	0
28	3	1	9	1
28	3	2	9	0
28	3	3	9	1
28	3	0	10	1
28	3	1	10	1
28	3	2	10	1
28	3	3	10	1
28	3	0	11	0
28	3	1	11	2
28	3	2	11	0
28	3	3	11	1
28	3	0	12	1
28	3	1	12	2
28	3	2	12	1
28	3	3	12	1
29	3	0	1	3
29	3	1	1	2
29	3	2	1	1
29	3	3	1	1
29	3	0	2	0
29	3	1	2	0
29	3	2	2	1
29	3	3	2	1
29	3	0	3	0
29	3	1	3	1
29	3	2	3	0
29	3	3	3	1
29	3	0	4	1
29	3	1	4	0
29	3	2	4	0
29	3	3	4	0
29	3	0	5	1
29	3	1	5	0
29	3	2	5	1
29	3	3	5	0
29	3	0	6	1
29	3	1	6	1
29	3	2	6	0
29	3	3	6	0
29	3	0	7	1
29	3	1	7	#NULL!
29	3	2	7	0
29	3	3	7	0
29	3	0	8	0
29	3	1	8	0
29	3	2	8	0
29	3	3	8	0
29	3	0	9	1
29	3	1	9	0
29	3	2	9	0
29	3	3	9	0
29	3	0	10	1
29	3	1	10	1
29	3	2	10	1
29	3	3	10	0
29	3	0	11	1
29	3	1	11	1
29	3	2	11	0
29	3	3	11	1
29	3	0	12	0
29	3	1	12	1
29	3	2	12	0
29	3	3	12	0
31	3	0	1	1
31	3	1	1	0
31	3	2	1	1
31	3	3	1	0
31	3	0	2	1
31	3	1	2	1
31	3	2	2	1
31	3	3	2	1
31	3	0	3	0
31	3	1	3	0
31	3	2	3	0
31	3	3	3	0
31	3	0	4	0
31	3	1	4	0
31	3	2	4	0
31	3	3	4	0
31	3	0	5	2
31	3	1	5	0
31	3	2	5	0
31	3	3	5	0
31	3	0	6	1
31	3	1	6	0
31	3	2	6	1
31	3	3	6	0
31	3	0	7	2
31	3	1	7	0
31	3	2	7	0
31	3	3	7	0
31	3	0	8	0
31	3	1	8	0
31	3	2	8	0
31	3	3	8	0
31	3	0	9	0
31	3	1	9	0
31	3	2	9	0
31	3	3	9	0
31	3	0	10	0
31	3	1	10	0
31	3	2	10	0
31	3	3	10	0
31	3	0	11	1
31	3	1	11	0
31	3	2	11	1
31	3	3	11	0
31	3	0	12	0
31	3	1	12	1
31	3	2	12	1
31	3	3	12	0
32	3	0	1	1
32	3	1	1	0
32	3	2	1	0
32	3	3	1	0
32	3	0	2	0
32	3	1	2	0
32	3	2	2	0
32	3	3	2	0
32	3	0	3	0
32	3	1	3	0
32	3	2	3	0
32	3	3	3	0
32	3	0	4	0
32	3	1	4	0
32	3	2	4	0
32	3	3	4	0
32	3	0	5	0
32	3	1	5	0
32	3	2	5	0
32	3	3	5	0
32	3	0	6	0
32	3	1	6	0
32	3	2	6	3
32	3	3	6	0
32	3	0	7	0
32	3	1	7	0
32	3	2	7	0
32	3	3	7	0
32	3	0	8	0
32	3	1	8	0
32	3	2	8	0
32	3	3	8	0
32	3	0	9	0
32	3	1	9	0
32	3	2	9	0
32	3	3	9	0
32	3	0	10	0
32	3	1	10	0
32	3	2	10	0
32	3	3	10	0
32	3	0	11	0
32	3	1	11	0
32	3	2	11	0
32	3	3	11	0
32	3	0	12	0
32	3	1	12	0
32	3	2	12	0
32	3	3	12	0
33	3	0	1	0
33	3	1	1	2
33	3	2	1	3
33	3	3	1	3
33	3	0	2	1
33	3	1	2	1
33	3	2	2	1
33	3	3	2	1
33	3	0	3	0
33	3	1	3	0
33	3	2	3	0
33	3	3	3	0
33	3	0	4	0
33	3	1	4	1
33	3	2	4	1
33	3	3	4	0
33	3	0	5	0
33	3	1	5	0
33	3	2	5	0
33	3	3	5	1
33	3	0	6	0
33	3	1	6	1
33	3	2	6	3
33	3	3	6	3
33	3	0	7	1
33	3	1	7	#NULL!
33	3	2	7	#NULL!
33	3	3	7	1
33	3	0	8	0
33	3	1	8	1
33	3	2	8	3
33	3	3	8	1
33	3	0	9	0
33	3	1	9	0
33	3	2	9	1
33	3	3	9	1
33	3	0	10	1
33	3	1	10	3
33	3	2	10	3
33	3	3	10	3
33	3	0	11	0
33	3	1	11	1
33	3	2	11	1
33	3	3	11	3
33	3	0	12	0
33	3	1	12	1
33	3	2	12	1
33	3	3	12	3
35	3	0	1	0
35	3	1	1	1
35	3	2	1	1
35	3	3	1	1
35	3	0	2	0
35	3	1	2	0
35	3	2	2	1
35	3	3	2	1
35	3	0	3	0
35	3	1	3	0
35	3	2	3	0
35	3	3	3	0
35	3	0	4	0
35	3	1	4	1
35	3	2	4	0
35	3	3	4	0
35	3	0	5	0
35	3	1	5	0
35	3	2	5	0
35	3	3	5	0
35	3	0	6	0
35	3	1	6	0
35	3	2	6	4
35	3	3	6	0
35	3	0	7	0
35	3	1	7	0
35	3	2	7	0
35	3	3	7	0
35	3	0	8	0
35	3	1	8	1
35	3	2	8	4
35	3	3	8	1
35	3	0	9	0
35	3	1	9	0
35	3	2	9	0
35	3	3	9	0
35	3	0	10	0
35	3	1	10	0
35	3	2	10	0
35	3	3	10	0
35	3	0	11	1
35	3	1	11	0
35	3	2	11	0
35	3	3	11	0
35	3	0	12	0
35	3	1	12	0
35	3	2	12	0
35	3	3	12	0
36	3	0	1	0
36	3	1	1	0
36	3	2	1	0
36	3	3	1	#NULL!
36	3	0	2	1
36	3	1	2	0
36	3	2	2	0
36	3	3	2	#NULL!
36	3	0	3	0
36	3	1	3	0
36	3	2	3	0
36	3	3	3	#NULL!
36	3	0	4	0
36	3	1	4	0
36	3	2	4	1
36	3	3	4	#NULL!
36	3	0	5	1
36	3	1	5	0
36	3	2	5	0
36	3	3	5	#NULL!
36	3	0	6	4
36	3	1	6	0
36	3	2	6	4
36	3	3	6	#NULL!
36	3	0	7	#NULL!
36	3	1	7	0
36	3	2	7	0
36	3	3	7	#NULL!
36	3	0	8	#NULL!
36	3	1	8	0
36	3	2	8	1
36	3	3	8	#NULL!
36	3	0	9	4
36	3	1	9	0
36	3	2	9	1
36	3	3	9	#NULL!
36	3	0	10	0
36	3	1	10	0
36	3	2	10	0
36	3	3	10	#NULL!
36	3	0	11	0
36	3	1	11	0
36	3	2	11	0
36	3	3	11	#NULL!
36	3	0	12	0
36	3	1	12	0
36	3	2	12	0
36	3	3	12	#NULL!
39	2	0	1	0
39	2	1	1	1
39	2	2	1	0
39	2	3	1	1
39	2	0	2	0
39	2	1	2	1
39	2	2	2	0
39	2	3	2	0
39	2	0	3	0
39	2	1	3	0
39	2	2	3	0
39	2	3	3	0
39	2	0	4	0
39	2	1	4	1
39	2	2	4	0
39	2	3	4	0
39	2	0	5	0
39	2	1	5	0
39	2	2	5	0
39	2	3	5	0
39	2	0	6	1
39	2	1	6	1
39	2	2	6	#NULL!
39	2	3	6	0
39	2	0	7	#NULL!
39	2	1	7	0
39	2	2	7	#NULL!
39	2	3	7	0
39	2	0	8	0
39	2	1	8	0
39	2	2	8	#NULL!
39	2	3	8	0
39	2	0	9	0
39	2	1	9	0
39	2	2	9	#NULL!
39	2	3	9	0
39	2	0	10	0
39	2	1	10	0
39	2	2	10	#NULL!
39	2	3	10	0
39	2	0	11	0
39	2	1	11	0
39	2	2	11	#NULL!
39	2	3	11	0
39	2	0	12	0
39	2	1	12	0
39	2	2	12	#NULL!
39	2	3	12	1
40	3	0	1	0
40	3	1	1	1
40	3	2	1	1
40	3	3	1	1
40	3	0	2	0
40	3	1	2	0
40	3	2	2	1
40	3	3	2	1
40	3	0	3	0
40	3	1	3	0
40	3	2	3	0
40	3	3	3	0
40	3	0	4	1
40	3	1	4	1
40	3	2	4	2
40	3	3	4	1
40	3	0	5	0
40	3	1	5	1
40	3	2	5	0
40	3	3	5	1
40	3	0	6	0
40	3	1	6	0
40	3	2	6	2
40	3	3	6	1
40	3	0	7	#NULL!
40	3	1	7	#NULL!
40	3	2	7	#NULL!
40	3	3	7	0
40	3	0	8	0
40	3	1	8	0
40	3	2	8	0
40	3	3	8	0
40	3	0	9	0
40	3	1	9	0
40	3	2	9	0
40	3	3	9	0
40	3	0	10	0
40	3	1	10	2
40	3	2	10	4
40	3	3	10	2
40	3	0	11	0
40	3	1	11	2
40	3	2	11	1
40	3	3	11	1
40	3	0	12	1
40	3	1	12	0
40	3	2	12	#NULL!
40	3	3	12	1
41	3	0	1	0
41	3	1	1	0
41	3	2	1	0
41	3	3	1	0
41	3	0	2	1
41	3	1	2	0
41	3	2	2	1
41	3	3	2	1
41	3	0	3	0
41	3	1	3	0
41	3	2	3	0
41	3	3	3	0
41	3	0	4	0
41	3	1	4	0
41	3	2	4	0
41	3	3	4	0
41	3	0	5	0
41	3	1	5	0
41	3	2	5	0
41	3	3	5	0
41	3	0	6	0
41	3	1	6	0
41	3	2	6	0
41	3	3	6	0
41	3	0	7	0
41	3	1	7	#NULL!
41	3	2	7	0
41	3	3	7	0
41	3	0	8	0
41	3	1	8	0
41	3	2	8	0
41	3	3	8	0
41	3	0	9	0
41	3	1	9	0
41	3	2	9	0
41	3	3	9	0
41	3	0	10	0
41	3	1	10	0
41	3	2	10	1
41	3	3	10	0
41	3	0	11	1
41	3	1	11	0
41	3	2	11	#NULL!
41	3	3	11	0
41	3	0	12	2
41	3	1	12	0
41	3	2	12	#NULL!
41	3	3	12	#NULL!
42	3	0	1	0
42	3	1	1	1
42	3	2	1	1
42	3	3	1	1
42	3	0	2	0
42	3	1	2	0
42	3	2	2	1
42	3	3	2	0
42	3	0	3	0
42	3	1	3	0
42	3	2	3	0
42	3	3	3	0
42	3	0	4	0
42	3	1	4	1
42	3	2	4	1
42	3	3	4	1
42	3	0	5	0
42	3	1	5	0
42	3	2	5	0
42	3	3	5	0
42	3	0	6	1
42	3	1	6	1
42	3	2	6	3
42	3	3	6	1
42	3	0	7	4
42	3	1	7	1
42	3	2	7	0
42	3	3	7	1
42	3	0	8	0
42	3	1	8	#NULL!
42	3	2	8	3
42	3	3	8	0
42	3	0	9	0
42	3	1	9	0
42	3	2	9	0
42	3	3	9	0
42	3	0	10	0
42	3	1	10	0
42	3	2	10	1
42	3	3	10	0
42	3	0	11	0
42	3	1	11	#NULL!
42	3	2	11	0
42	3	3	11	0
42	3	0	12	0
42	3	1	12	#NULL!
42	3	2	12	0
42	3	3	12	0
43	1	0	1	2
43	1	1	1	1
43	1	2	1	0
43	1	3	1	0
43	1	0	2	1
43	1	1	2	0
43	1	2	2	0
43	1	3	2	0
43	1	0	3	1
43	1	1	3	0
43	1	2	3	1
43	1	3	3	0
43	1	0	4	0
43	1	1	4	1
43	1	2	4	0
43	1	3	4	1
43	1	0	5	0
43	1	1	5	1
43	1	2	5	0
43	1	3	5	1
43	1	0	6	0
43	1	1	6	1
43	1	2	6	0
43	1	3	6	0
43	1	0	7	4
43	1	1	7	#NULL!
43	1	2	7	0
43	1	3	7	0
43	1	0	8	0
43	1	1	8	2
43	1	2	8	1
43	1	3	8	1
43	1	0	9	0
43	1	1	9	1
43	1	2	9	0
43	1	3	9	0
43	1	0	10	0
43	1	1	10	0
43	1	2	10	1
43	1	3	10	0
43	1	0	11	0
43	1	1	11	0
43	1	2	11	1
43	1	3	11	1
43	1	0	12	0
43	1	1	12	0
43	1	2	12	0
43	1	3	12	1
44	3	0	1	0
44	3	1	1	0
44	3	2	1	0
44	3	3	1	0
44	3	0	2	0
44	3	1	2	0
44	3	2	2	0
44	3	3	2	0
44	3	0	3	0
44	3	1	3	0
44	3	2	3	0
44	3	3	3	0
44	3	0	4	0
44	3	1	4	0
44	3	2	4	0
44	3	3	4	0
44	3	0	5	0
44	3	1	5	0
44	3	2	5	0
44	3	3	5	0
44	3	0	6	0
44	3	1	6	0
44	3	2	6	0
44	3	3	6	0
44	3	0	7	0
44	3	1	7	#NULL!
44	3	2	7	0
44	3	3	7	0
44	3	0	8	0
44	3	1	8	0
44	3	2	8	0
44	3	3	8	0
44	3	0	9	0
44	3	1	9	0
44	3	2	9	0
44	3	3	9	0
44	3	0	10	0
44	3	1	10	0
44	3	2	10	1
44	3	3	10	0
44	3	0	11	0
44	3	1	11	0
44	3	2	11	1
44	3	3	11	0
44	3	0	12	0
44	3	1	12	0
44	3	2	12	1
44	3	3	12	0
45	1	0	1	0
45	1	1	1	3
45	1	2	1	#NULL!
45	1	3	1	#NULL!
45	1	0	2	0
45	1	1	2	0
45	1	2	2	#NULL!
45	1	3	2	#NULL!
45	1	0	3	1
45	1	1	3	0
45	1	2	3	#NULL!
45	1	3	3	#NULL!
45	1	0	4	0
45	1	1	4	1
45	1	2	4	#NULL!
45	1	3	4	#NULL!
45	1	0	5	0
45	1	1	5	2
45	1	2	5	#NULL!
45	1	3	5	#NULL!
45	1	0	6	0
45	1	1	6	1
45	1	2	6	#NULL!
45	1	3	6	#NULL!
45	1	0	7	0
45	1	1	7	#NULL!
45	1	2	7	#NULL!
45	1	3	7	#NULL!
45	1	0	8	0
45	1	1	8	2
45	1	2	8	#NULL!
45	1	3	8	#NULL!
45	1	0	9	0
45	1	1	9	1
45	1	2	9	#NULL!
45	1	3	9	#NULL!
45	1	0	10	1
45	1	1	10	1
45	1	2	10	#NULL!
45	1	3	10	#NULL!
45	1	0	11	0
45	1	1	11	2
45	1	2	11	#NULL!
45	1	3	11	#NULL!
45	1	0	12	0
45	1	1	12	2
45	1	2	12	#NULL!
45	1	3	12	#NULL!
46	1	0	1	0
46	1	1	1	1
46	1	2	1	1
46	1	3	1	1
46	1	0	2	1
46	1	1	2	0
46	1	2	2	0
46	1	3	2	0
46	1	0	3	0
46	1	1	3	0
46	1	2	3	0
46	1	3	3	0
46	1	0	4	2
46	1	1	4	1
46	1	2	4	1
46	1	3	4	1
46	1	0	5	0
46	1	1	5	1
46	1	2	5	2
46	1	3	5	1
46	1	0	6	2
46	1	1	6	1
46	1	2	6	1
46	1	3	6	1
46	1	0	7	0
46	1	1	7	#NULL!
46	1	2	7	1
46	1	3	7	0
46	1	0	8	2
46	1	1	8	#NULL!
46	1	2	8	2
46	1	3	8	1
46	1	0	9	2
46	1	1	9	1
46	1	2	9	2
46	1	3	9	1
46	1	0	10	0
46	1	1	10	0
46	1	2	10	1
46	1	3	10	0
46	1	0	11	0
46	1	1	11	0
46	1	2	11	0
46	1	3	11	0
46	1	0	12	0
46	1	1	12	0
46	1	2	12	0
46	1	3	12	0
47	2	0	1	0
47	2	1	1	0
47	2	2	1	1
47	2	3	1	0
47	2	0	2	0
47	2	1	2	0
47	2	2	2	0
47	2	3	2	1
47	2	0	3	0
47	2	1	3	0
47	2	2	3	0
47	2	3	3	1
47	2	0	4	0
47	2	1	4	0
47	2	2	4	0
47	2	3	4	1
47	2	0	5	0
47	2	1	5	0
47	2	2	5	0
47	2	3	5	#NULL!
47	2	0	6	0
47	2	1	6	0
47	2	2	6	0
47	2	3	6	0
47	2	0	7	#NULL!
47	2	1	7	#NULL!
47	2	2	7	#NULL!
47	2	3	7	#NULL!
47	2	0	8	0
47	2	1	8	0
47	2	2	8	0
47	2	3	8	0
47	2	0	9	0
47	2	1	9	0
47	2	2	9	0
47	2	3	9	0
47	2	0	10	0
47	2	1	10	0
47	2	2	10	0
47	2	3	10	0
47	2	0	11	0
47	2	1	11	0
47	2	2	11	0
47	2	3	11	0
47	2	0	12	0
47	2	1	12	0
47	2	2	12	#NULL!
47	2	3	12	0
48	2	0	1	0
48	2	1	1	1
48	2	2	1	1
48	2	3	1	1
48	2	0	2	0
48	2	1	2	1
48	2	2	2	0
48	2	3	2	2
48	2	0	3	0
48	2	1	3	0
48	2	2	3	0
48	2	3	3	0
48	2	0	4	0
48	2	1	4	1
48	2	2	4	1
48	2	3	4	0
48	2	0	5	0
48	2	1	5	1
48	2	2	5	1
48	2	3	5	0
48	2	0	6	0
48	2	1	6	1
48	2	2	6	0
48	2	3	6	0
48	2	0	7	0
48	2	1	7	0
48	2	2	7	#NULL!
48	2	3	7	0
48	2	0	8	0
48	2	1	8	1
48	2	2	8	0
48	2	3	8	0
48	2	0	9	0
48	2	1	9	0
48	2	2	9	0
48	2	3	9	0
48	2	0	10	0
48	2	1	10	1
48	2	2	10	0
48	2	3	10	0
48	2	0	11	0
48	2	1	11	0
48	2	2	11	0
48	2	3	11	0
48	2	0	12	0
48	2	1	12	0
48	2	2	12	#NULL!
48	2	3	12	0
50	3	0	1	0
50	3	1	1	1
50	3	2	1	#NULL!
50	3	3	1	#NULL!
50	3	0	2	0
50	3	1	2	2
50	3	2	2	#NULL!
50	3	3	2	#NULL!
50	3	0	3	1
50	3	1	3	1
50	3	2	3	#NULL!
50	3	3	3	#NULL!
50	3	0	4	1
50	3	1	4	2
50	3	2	4	#NULL!
50	3	3	4	#NULL!
50	3	0	5	#NULL!
50	3	1	5	3
50	3	2	5	#NULL!
50	3	3	5	#NULL!
50	3	0	6	0
50	3	1	6	2
50	3	2	6	#NULL!
50	3	3	6	#NULL!
50	3	0	7	#NULL!
50	3	1	7	0
50	3	2	7	#NULL!
50	3	3	7	#NULL!
50	3	0	8	#NULL!
50	3	1	8	1
50	3	2	8	#NULL!
50	3	3	8	#NULL!
50	3	0	9	0
50	3	1	9	2
50	3	2	9	#NULL!
50	3	3	9	#NULL!
50	3	0	10	0
50	3	1	10	3
50	3	2	10	#NULL!
50	3	3	10	#NULL!
50	3	0	11	0
50	3	1	11	2
50	3	2	11	#NULL!
50	3	3	11	#NULL!
50	3	0	12	0
50	3	1	12	2
50	3	2	12	#NULL!
50	3	3	12	#NULL!
51	3	0	1	0
51	3	1	1	0
51	3	2	1	0
51	3	3	1	#NULL!
51	3	0	2	0
51	3	1	2	0
51	3	2	2	0
51	3	3	2	#NULL!
51	3	0	3	0
51	3	1	3	0
51	3	2	3	0
51	3	3	3	#NULL!
51	3	0	4	1
51	3	1	4	0
51	3	2	4	1
51	3	3	4	#NULL!
51	3	0	5	1
51	3	1	5	0
51	3	2	5	1
51	3	3	5	#NULL!
51	3	0	6	1
51	3	1	6	0
51	3	2	6	0
51	3	3	6	#NULL!
51	3	0	7	4
51	3	1	7	0
51	3	2	7	1
[truncated: 1,989 more rows]
